# Supplementary material for: 13C-metabolic flux analysis of respiratory chain disrupted strain ΔndhF1 of Synechocystis sp. PCC 6803
Source: Appl Biochem Biotechnol. 2025 Jan 15;197(5):2944–57. doi: 10.1007/s12010-024-05138-4 (PMC12065754; doi:10.1007/s12010-024-05138-4)
Supplement: Supplementary file 1 — Supplementary file1 (XLSX 23 KB) [file 12010_2024_5138_MOESM1_ESM.xlsx]

## Sheet: TableS1
Supplementary Table 1. A metabolic pathway model in 13C-MFA.
	Reaction ID		Reaction	Atom mapping
	Uptake and efflux
		GLUCuptake	SubsGLUC => GLUCin	ABCDEF => ABCDEF
		CO2uptake	SubsCO2 => CO2in	A => A
		CO2efflux	CO2in => CO2ex	A => A
	Calvin-Benson-Bessham cycle
		RUBISCO	RUBP + CO2in => {2}3PG	ABCDE + F => CDE + FBA
		GAPDH/PGK	3PG + (ADP) + (NADP) <=> GAP + (ADP) + (NADP)	ABC => ABC
		TPI	GAP <=> DHAP	ABC => ABC
		FBA	DHAP + GAP + (ADP) <=> F6P + (ATP)	CBA + DEF <=> ABCDEF
		TAL	GAP + S7P <=> F6P + E4P	ABC + DEFGHIJ <=> DEFABC + GHIJ
		TKT1	E4P + X5P <=> F6P + GAP	ABCD + EFGHIJ <=> EFABCD + GHI
		TKT2	R5P + X5P <=> S7P + GAP	ABCDE + FGHIJ <=> FGABCDE + HIJ
		ALD	DHAP + E4P => S7P	ABC + DEFG => CBADEFG
		RPE	X5P <=> RU5P	ABCDE => ABCDE
		RPI	R5P <=> RU5P	ABCDE => ABCDE
		PRK	RU5P + (ATP) => RUBP + (ADP)	ABCDE => ABCDE
	Pentose-phosphate pathway
		ZWF/GND	G6P + ({2}NADP) => RU5P + CO2in + ({2}NADPH)	ABCDEF => BCDEF + A
	Glycolysis
		HXK	GLUCin + (ATP) => G6P + (ADP)	ABCDEF => ABCDEF
		PGI	G6P <=> F6P	ABCDEF <=> ABCDEF
		PGM	3PG <=> PEP	ABC <=> DEF
		PYK	PEP => PYR	ABC => DEF
	TCA cycle
		PDH	PYR + (NADP) => ACCOA + CO2in + (NADPH)	ABC => BC + A
		CS	ACCOA + OAA => ICIT	AB + CDEF => FEDBAC
		ICDH	ICIT + (NADP) => AKG + CO2in + (NADPH)	ABCDEF => ABCDE + F
		GABA	AKG + (NADP) => SUC + CO2in + (NADPH)	ABCDE => BCDE + A
		SDH/FUM	SUC <=> MAL	ABCD <=> ABCD
		MDH	MAL + (NADP) <=> OAA + (NADPH)	ABCD <=> ABCD
	Glyoxylate shunt
		ICL/MS	ICIT + ACCOA => MAL + SUC	ABCDEF + GH => ABHG + FCDE
	Anaplerotic pathway
		ME	MAL + (NADP) => PYR + CO2in + (NADPH)	ABCD => ABC + D
		PPC	PEP + CO2in => OAA	ABC + D => ABCD
	Biomass		Stoichiometric coefficient (mmol/gDCW)
		R5P	0.715
		ACCOA	3.624
		G6P	1.191
		E4P	0.501
		3PG	1.205
		PEP	1.002
		PYR	1.197
		OAA	2.039
		AKG	1.233
		GAP	0.133
		ATP	38.89
		NADPH	29.01

## Sheet: TableS2
Supplementary Table 2. Measured and estimated 13C-enrichments of proteinogenic amino acids.
				WT		ndhF
	Amino acids	Fragment	MID	Measured	Estimated	Measured	Estimated
	Ala	[M-57]+	m+0	0.722294	0.715251	0.645555	0.642533
			m+1	0.041071	0.041083	0.0562667	0.0586255
			m+2	0.233829	0.240836	0.292929	0.293395
			m+3	0.002806	0.00283057	0.00525	0.00544651
		[M-85]+	m+0	0.730156	0.722502	0.65234	0.649252
			m+1	0.033692	0.0340506	0.0514506	0.0537695
			m+2	0.236152	0.243447	0.296209	0.296979
	Asp	[M-57]+	m+0	0.722436	0.714775	0.63936	0.635218
			m+1	0.043857	0.044238	0.0586829	0.0613558
			m+2	0.228651	0.235616	0.294312	0.29554
			m+3	0.004785	0.0049717	0.00719839	0.00743628
			m+4	0.00027	0.000399436	0.00044756	0.000450076
		[M-85]+	m+0	0.734784	0.727605	0.650436	0.646758
			m+1	0.0346	0.0348316	0.0525782	0.0541754
			m+2	0.228913	0.235781	0.294128	0.296458
			m+3	0.001703	0.00178186	0.00285803	0.00260797
		[M-159]+	m+0	0.724828	0.718145	0.642766	0.639166
			m+1	0.035303	0.0356177	0.0516638	0.0537332
			m+2	0.230394	0.23689	0.295777	0.2971
			m+3	0.009475	0.00934722	0.00979304	0.0100014
		[f302]+	m+0	0.744396	0.73708	0.671748	0.669312
			m+1	0.25188	0.258783	0.322918	0.325028
			m+2	0.003724	0.00413666	0.00533474	0.00566001
	Glu	[M-57]+	m+0	0.543401	0.532129	0.426307	0.42055
			m+1	0.050634	0.0505177	0.0646656	0.0673925
			m+2	0.331226	0.337758	0.379747	0.379725
			m+3	0.017267	0.0181971	0.033119	0.0347757
			m+4	0.057034	0.0609776	0.0951743	0.0966402
			m+5	0.000438	0.000420755	0.000986891	0.000916389
		[M-85]+	m+0	0.548784	0.537549	0.430084	0.42332
			m+1	0.042645	0.0427383	0.0586566	0.0618166
			m+2	0.338746	0.345111	0.388185	0.388325
			m+3	0.012105	0.013231	0.0268051	0.0290183
			m+4	0.05772	0.0613704	0.0962693	0.0975199
		[M-159]+	m+0	0.549958	0.538283	0.431178	0.425916
			m+1	0.044469	0.0444282	0.0603413	0.0627598
			m+2	0.335158	0.342169	0.38405	0.384136
			m+3	0.013194	0.0138541	0.0280386	0.029929
			m+4	0.057221	0.061265	0.0963922	0.0972588
	Phe	[M-57]+	m+0	0.456971	0.449671	0.371126	0.364043
			m+1	0.064569	0.0647255	0.0736759	0.0761511
			m+2	0.347665	0.350208	0.358722	0.359318
			m+3	0.036804	0.037576	0.0568699	0.059451
			m+4	0.09125	0.0948875	0.126606	0.127679
			m+5	0.005951	0.0061555	0.0131299	0.0130821
			m+6	0.007429	0.00765339	0.0126186	0.0123126
			m+7	-0.00732	-0.00757587	-0.0100351	-0.00972194
			m+8	-0.00297	-0.00301119	-0.00244006	-0.00213901
			m+9	-0.00035	-0.000289688	-0.000273639	-0.000174943
		[M-85]+	m+0	0.450687	0.442329	0.361896	0.356299
			m+1	0.061141	0.0609943	0.0718709	0.0730001
			m+2	0.349052	0.352573	0.360957	0.361201
			m+3	0.033895	0.0347112	0.0530947	0.0559059
			m+4	0.092124	0.0957227	0.128019	0.128611
			m+5	0.005733	0.00596526	0.0110475	0.0119327
			m+6	0.007287	0.0075935	0.0122033	0.0121611
			m+7	0.000251	0.000259791	0.000992153	0.00099604
			m+8	-0.00017	-0.000148288	-8.09011e-05	-0.000106548
		[M-159]+	m+0	0.450182	0.442247	0.361625	0.357049
			m+1	0.062264	0.0617343	0.0723287	0.0744944
			m+2	0.346816	0.350602	0.356928	0.357281
			m+3	0.034509	0.0353967	0.0556431	0.0567028
			m+4	0.093214	0.0963994	0.128026	0.128507
			m+5	0.005799	0.00602855	0.012399	0.0127055
			m+6	0.007584	0.00794021	0.0125653	0.0125027
			m+7	0.000339	0.000333394	0.00094553	0.00100491
			m+8	-0.00071	-0.000681713	-0.000460056	-0.00024693
		[f302]+	m+0	0.749261	0.742108	0.685898	0.68321
			m+1	0.248045	0.255221	0.31065	0.313425
			m+2	0.002694	0.00267128	0.00345273	0.00336553
	Gly	[M-57]+	m+0	0.742786	0.735642	0.678266	0.675477
			m+1	0.253564	0.260454	0.316623	0.319078
			m+2	0.003651	0.0039034	0.00511136	0.00544435
		[M-85]+	m+0	0.750763	0.743234	0.685353	0.682007
			m+1	0.249237	0.256766	0.314647	0.317993
	Leu	[M-85]+	m+0	0.415995	0.404444	0.318391	0.313124
			m+1	0.163029	0.163554	0.168905	0.170267
			m+2	0.260248	0.262422	0.267946	0.267653
			m+3	0.098606	0.103257	0.142775	0.145357
			m+4	0.046053	0.0486864	0.0696236	0.0706542
			m+5	0.01607	0.0176355	0.0323589	0.0329444
		[M-159]+	m+0	0.410075	0.398814	0.316792	0.311454
			m+1	0.160012	0.160304	0.166146	0.167214
			m+2	0.264507	0.266478	0.269367	0.26973
			m+3	0.100745	0.105596	0.144718	0.14686
			m+4	0.048635	0.0511979	0.0715744	0.0726141
			m+5	0.016026	0.0176114	0.0314022	0.032128
	Ser	[M-57]+	m+0	0.712761	0.703889	0.639597	0.635054
			m+1	0.0678	0.0693995	0.0805276	0.0827039
			m+2	0.217775	0.224861	0.276816	0.278867
			m+3	0.001664	0.00185089	0.00305886	0.00337584
		[M-85]+	m+0	0.717647	0.708767	0.645376	0.640102
			m+1	0.058495	0.0599445	0.0697318	0.0733718
			m+2	0.223858	0.231289	0.284893	0.286526
		[M-159]+	m+0	0.722445	0.714119	0.65317	0.647295
			m+1	0.060807	0.0625574	0.0754199	0.0782711
			m+2	0.216749	0.223324	0.27141	0.274434
		[f302]+	m+0	0.740774	0.733391	0.676396	0.673723
			m+1	0.25356	0.260744	0.315855	0.318894
			m+2	0.005667	0.00586531	0.0077495	0.00738352
	Val	[M-57]+	m+0	0.549429	0.538783	0.449707	0.444834
			m+1	0.047421	0.0474676	0.061711	0.0640292
			m+2	0.330122	0.336419	0.367191	0.367758
			m+3	0.016103	0.0167737	0.0298864	0.0312181
			m+4	0.056228	0.0599128	0.0897272	0.0905769
			m+5	0.000697	0.000643728	0.00177719	0.00158382
		[M-85]+	m+0	0.542905	0.532734	0.445006	0.439313
			m+1	0.046068	0.0457373	0.0594199	0.0621214
			m+2	0.338605	0.344971	0.377647	0.378255
			m+3	0.013463	0.0139418	0.0249645	0.0263808
			m+4	0.058958	0.0626163	0.0929628	0.0939297
		[M-159]+	m+0	0.541789	0.531347	0.44398	0.438645
			m+1	0.04249	0.0425886	0.0571812	0.0596888
			m+2	0.334119	0.340445	0.371352	0.371381
			m+3	0.022793	0.0232142	0.0358098	0.0373609
			m+4	0.05881	0.0624051	0.0916764	0.092925
		[f302]+	m+0	0.732355	0.72496	0.667254	0.664012
			m+1	0.22981	0.236632	0.288888	0.291302
			m+2	0.037835	0.0384082	0.0438583	0.0446861
	Tyr	[M-57]+	m+0	0.453719	0.445365	0.366909	0.362175
			m+1	0.062699	0.0626135	0.0723522	0.0742814
			m+2	0.343068	0.346828	0.353163	0.352728
			m+3	0.035597	0.0364022	0.0566056	0.0584381
			m+4	0.091015	0.0942492	0.12451	0.124825
			m+5	0.005846	0.00638568	0.0117379	0.0134225
			m+6	0.007388	0.00757051	0.0125471	0.0120769
			m+7	0.000389	0.000327203	0.00167075	0.00149616
			m+8	-8.4e-07	7.50304e-05	-1.93833e-05	1.87897e-05
			m+9	0.00028	0.000183372	0.000524479	0.000538394
		[M-85]+	m+0	0.457421	0.44989	0.370189	0.364375
			m+1	0.059317	0.059953	0.0717904	0.0742681
			m+2	0.348713	0.351171	0.355373	0.357578
			m+3	0.034111	0.0345312	0.0518223	0.0533275
			m+4	0.088461	0.0916641	0.125634	0.125747
			m+5	0.004711	0.00512872	0.00993763	0.0113116
			m+6	0.006615	0.00709166	0.0137332	0.0119405
			m+7	0.00043	0.000458885	0.00136564	0.00123759
			m+8	0.000223	0.000111622	0.000154723	0.000214446
		[f302]+	m+0	0.748641	0.74141	0.687259	0.684672
			m+1	0.248699	0.255966	0.309733	0.312038
			m+2	0.002661	0.00262398	0.00300835	0.00328985
	Thr	[M-57]+	m+0	0.725201	0.717176	0.653084	0.647978
			m+1	0.042209	0.042563	0.0532583	0.055738
			m+2	0.227508	0.235851	0.287824	0.290107
			m+3	0.00498	0.00424923	0.00583366	0.00623169
			m+4	0.000102	0.000161354	-1.30421e-07	-5.46247e-05
		[M-85]+	m+0	0.737	0.731381	0.662144	0.65966
			m+1	0.03744	0.035961	0.0494252	0.0514733
			m+2	0.224977	0.231952	0.286654	0.287407
			m+3	0.000582	0.00070553	0.00177625	0.00146003
